# Supplementary material for: Reduced T-cell Numbers and Elevated Levels of Immunomodulatory Cytokines in Metastatic Prostate Cancer Patients De Novo Resistant to Abiraterone and/or Enzalutamide Therapy
Source: Int J Mol Sci. 2019 Apr 13;20(8):1831. doi: 10.3390/ijms20081831 (PMC6515443; doi:10.3390/ijms20081831)
Supplement: Supplementary file 1 [file ijms-20-01831-s001.zip]

Archive with 4 entries (3 files):
- ijms-482331 Suppl/
- ijms-482331 Suppl/Supplemental Figure 1.tif
- ijms-482331 Suppl/Supplemental Figure 2.tif
- ijms-482331 Suppl/Supplementary table 1.docx
